# Supplementary material for: Environmental Footprint of Antibiotics: A Multi-Source Investigation of Wastewater Systems in UAE
Source: Antibiotics (Basel). 2025 Nov 2;14(11):1105. doi: 10.3390/antibiotics14111105 (PMC12649524; doi:10.3390/antibiotics14111105)
Supplement: Supplementary file 1 [file antibiotics-14-01105-s001.zip]

Archive with 1 entries (1 files):
- antibiotics-3940846-supplementary.pdf
